# Supplementary material for: Intelligent Biopolymer-Based Films: Promising New Solutions for Food Packaging Applications
Source: Polymers (Basel). 2024 Aug 8;16(16):2256. doi: 10.3390/polym16162256 (PMC11359790; doi:10.3390/polym16162256)
Supplement: Supplementary file 1 [file polymers-16-02256-s001.zip]

Archive with 1 entries (1 files):
- polymers-3100761-supplementary.pdf
